# Supplementary material for: Alteration of the Chicken Upper Respiratory Microbiota, Following H9N2 Avian Influenza Virus Infection
Source: Pathogens. 2023 Sep 16;12(9):1168. doi: 10.3390/pathogens12091168 (PMC10534358; doi:10.3390/pathogens12091168)
Supplement: Supplementary file 1 [file pathogens-12-01168-s001.zip]

Archive with 2 entries (2 files):
- Suppl. Tables_Microbiota_ChrzastekK.pdf
- Supplementary_figures_Microbiota_ChrzastekK.pdf
